# Supplementary material for: High-Performance Methylsilsesquioxane Aerogels: Hydrolysis Mechanisms and Maximizing Compression Properties
Source: Gels. 2023 Sep 5;9(9):720. doi: 10.3390/gels9090720 (PMC10530417; doi:10.3390/gels9090720)
Supplement: Supplementary file 1 [file gels-09-00720-s001.zip]

Archive with 1 entries (1 files):
- gels-2566899-supplementary.pdf
